# Supplementary material for: Transcriptome Sequencing Analysis Reveals the Regulation of the Hypopharyngeal Glands in the Honey Bee, Apis mellifera carnica Pollmann
Source: PLoS One. 2013 Dec 10;8(12):e81001. doi: 10.1371/journal.pone.0081001 (PMC3858228; doi:10.1371/journal.pone.0081001)
Supplement: File S1 — Gene special primers for qPCR. (XLSX) [file pone.0081001.s009.xlsx]

## Sheet: Primers
Primer ID	PrimerName	Sequences (5'to3')	Amplicon length (bp)	Gene ID (bp)	Gene ID in NCBI (bp)	Gene name
A	F	GGTGGATTACCGACAGAAACAT	184	TC14045 (4942bp)	XM_393523.4 (4924bp)	PREDICTED: Apis mellifera fibril-forming collagen alpha chain-like (LOC410038)
	R	CCAGGAACAGCAACAGCATTA
B	F	TACCATCTGCCATACCCTCAC	215	TC16687 (2028bp)	XM_397113 (3422bp)	Apis mellifera hexosaminidase D-like, transcript variant 1 (LOC413672)
	R	CAAAGAAAACAATCTCAATGTGG
C	F	GCTGTCCATTCTCAAGTTCCAC	93	NP9548518 (3192bp)	XM_391870.3 (3192bp)	Apis mellifera similar to CG32432-PA (LOC408318)
	R	ATCATCTCTCCATCCCAGACC
D	F	TGCTTTACATTTCCCATCAAGTT	201	NP9552724 (4341bp)	XM_394212.3 (4341bp)	Apis mellifera similar to F36G9.12 (LOC410736)
	R	AGCGAATCTCACCTCGTGTTAT
E	F	ACAACTCATCCCCACGAGAA	205	TC12464 (1838bp)	DB729176 (457bp)	Apis mellifera actin, clone 205-like, transcript variant 1 (LOC551369)
	R	AACTGTCCTTTTGACCCATACC
G	F	GAGTCTGGGGAGAATATCGAGTT	138	DB731917 (356bp)	XM_003689688.1 (2124bp)	Apis florea troponin T-like (LOC100866756)
	R	CTCCTTCAATCTCTTCAATTCCTC
H	F	TGAACCACTTCCTCCCTCTAAAT	136	DB752873 (536bp)	XM_623650.3 (57875bp)	Apis mellifera zormin protein (zormin)
	R	CTCTCTCTCTTGCCTCTTGACAG
I	F	TAGTCAGCGTCATCGTTCAA	128	TC12842 (1533bp)	XM_392078.4 (1454bp)	Myophilin-like, LOC408532,
	R	CTCATTCTCTTGTTCCTTGTTGC
J	F	AGATTGTGGGTTTTGGACTCAG	152	TC13222 (1494bp)	NM_001014429.1 (1427bp)	Amel MRJP7
	R	CTTCCCTGTTCTGTGGTGGTAT
K	F	GATAGAGAGGAGAAGCCCTACGA	89	TC14861 (1871bp)	XM_397543.4 (1857bp)	Hypothetical protein,LOC409060
	R	ATGTCGCACTCGCATTCC
L	F	TAGATACGACAACCCGACACAC	80	TC17341 (548bp)	XM_623823.3 (2748bp)	Amel actin, clone 205-like, transcript variant 1, LOC551369
	R	TCCAAATGAAGCGATAGATGAA
M	F	TCTTCTTCTATTTTGCGGATTC	140	TC20289 (2111bp)	XM_394758.4 (1997bp)	Amel muscle LIM protein Mlp84B-like, transcript variant 1 (LOC411285)
	R	CTCTTTGGTTTTCGGAGTTTTC
N	F	CAGTTCAGATGGTGACAAATCG	130	TC22830 (897bp)	XM_003251257.1 (27026bp)	IGFn3-2, Amel immunoglobulin-like and fibronectin type III domain containing 2
	R	GGTAACATTCAGGGCGAAAG
O	F	GCATTGGAGTAAAGAGCATCG	138	TC22963 (340bp)	XM_393334.4 (7635bp)	Mhc1, Amel myosin heavy chain 1, transcript variant 1
	R	ATTTGGTCGCAGATAGAGATT
p	F	CGCATACCGTGTTTTCTTGTT	220	DB752140 (496bp)	XR_120226.1 (4651bp)	Amel ionotropic glutamate receptor (LOC411220),miscRNA
	R	CGTTTCTCCTTCTCCCTTCG
q	F	CAAAAAGCCCATCAAACAGAA	122	TC15827 (3355bp)	XR_120226.1 (4651bp)	Amel ionotropic glutamate receptor (LOC411220),miscRNA
	R	TGGACACGGTAAAGAGAACGAT
r	F	GGGAGCGATTGAAAAGCAC	91	TC17621 (919bp)	XM_003487302.1 (2467bp)	Bombus impatiens poly(rC)-binding protein 3-like (LOC100743853)
	R	AGGATAAGAGGCAGGATAAGGTG
s	F	AGGGAGAAGGAGCAGGAGTAAAG	111	TC21748 (537bp)	XM_003697981.1 (708bp)	Apis florea uncharacterized LOC100866949 (LOC100866949)
	R	CCTCACCACCACCACCTC
Actin	F	ATGCCAACACTGTCCTTTCTGG	150	406122	NM_001185145.1 (1666bp)	Arp1 actin related protein 1
	R	GACCCACCAATCCATACGGA

## Sheet: Sheet1
Primer ID	Gene ID (bp)	log(1/1)	log(2/1)	log(3/1)	log(4/1)	log(5/1)	1/1	2/1	3/1	4/1	5/1				RNA-seq (Ratio-RPKM)					qRT-PCR (fold-change)									Sample1/1		Samp 2/1		Samp 3/1		Samp 4/1		Samp 5/1
A	TC14045 (4962bp)	0	-2.22403	-5.91565	-7.07029	-6.33417	1	0.214043	0.0165658	0.00744099	0.0123944		Primer ID	Gene ID	Sample1/1	Samp 2/1	Samp 3/1	Samp 4/1	Samp 5/1	Sample1/1	Samp 2/1	Samp 3/1	Samp 4/1	Samp 5/1			Primer ID	Gene ID	RNA-seq (Ratio-RPKM)	qRT-PCR (fold-change)	RNA-seq (Ratio-RPKM)	qRT-PCR (fold-change)	RNA-seq (Ratio-RPKM)	qRT-PCR (fold-change)	RNA-seq (Ratio-RPKM)	qRT-PCR (fold-change)	RNA-seq (Ratio-RPKM)	Samp 5/1
B	TC16687 (2028bp)	0	-1.29432	-1.52545	-1.75048	-1.25829	1	0.407727	0.34737	0.297202	0.418038		A	TC14045	1	0.214043	0.0165658	0.00744099	0.0123944	1	0.24	0	0	0			A	TC14045	1	1	0.214043	0.24	0.0165658	0	0.00744099	0	0.0123944	0
C	NP9548518 (3192bp)	0	-1.11215	-1.8428	-1.61411	-1.49538	1	0.462605	0.27878	0.326666	0.354688		B	TC16687	1	0.407727	0.34737	0.297202	0.418038	1	0.78	0.5	0.48	3.91			B	TC16687	1	1	0.407727	0.78	0.34737	0.5	0.297202	0.48	0.418038	3.91
D	NP9552724 (4341bp)	0	2.38868	2.39344	3.4466	3.41679	1	5.23677	5.25408	10.9026	10.6797		C	NP9548518	1	0.462605	0.27878	0.326666	0.354688	1	0.72	0.45	0.57	5.05			C	NP9548518	1	1	0.462605	0.72	0.27878	0.45	0.326666	0.57	0.354688	5.05
E	TC12464 (1838bp)	0	1.30728	1.24634	2.39819	1.7352	1	2.47475	2.37239	5.27142	3.32925		D	NP9552724	1	5.23677	5.25408	10.9026	10.6797	1	5.86	6.44	16.15	35.77			D	NP9552724	1	1	5.23677	5.86	5.25408	6.44	10.9026	16.15	10.6797	35.77
G	DB731917 (356bp)	0	2.38326	2.66154	3.39587	3.09957	1	5.21716	6.3271	10.5259	8.57162		E	TC12464	1	2.47475	2.37239	5.27142	3.32925	1	4.17	3.71	6.32	27.5			E	TC12464	1	1	2.47475	4.17	2.37239	3.71	5.27142	6.32	3.32925	27.5
H	DB752873 (536bp)	0	2.42391	2.95105	3.10251	2.64733	1	5.36622	7.73312	8.58914	6.26507		G	DB731917	1	5.21716	6.3271	10.5259	8.57162	1	2.385	1.956	7.527	4.563			G	DB731917	1	1	5.21716	2.385	6.3271	1.956	10.5259	7.527	8.57162	4.563
I	TC12842 (1533bp)	0	1.49477	2.21044	3.66491	3.48563	1	2.8182	4.62815	12.6837	11.2015		H	DB752873	1	5.36622	7.73312	8.58914	6.26507	1	4.377	4.857	7.548	9.533			H	DB752873	1	1	5.36622	4.377	7.73312	4.857	8.58914	7.548	6.26507	9.533
J	TC13222 (1494bp)	0	1.12371	2.80543	2.94334	1.47522	1	2.17906	6.99068	7.69191	2.78026		I	TC12842	1	2.8182	4.62815	12.6837	11.2015	1	3.638	6.489	30.889	130.147			I	TC12842	1	1	2.8182	3.638	4.62815	6.489	12.6837	30.889	11.2015	130.147
K	TC14861 (1871bp)	0	1.63036	2.03149	3.477	3.19369	1	3.0959	4.08828	11.1348	9.14945		J	TC13222	1	2.17906	6.99068	7.69191	2.78026	1	2.505	6.878	10.225	17.765			J	TC13222	1	1	2.17906	2.505	6.99068	6.878	7.69191	10.225	2.78026	17.765
L	TC17341 (548bp)	0	2.44098	2.85419	3.52962	2.9538	1	5.4301	7.23097	11.5484	7.74785		K	TC14861	1	3.0959	4.08828	11.1348	9.14945	1	3.297	4.098	17.125	23.474			K	TC14861	1	1	3.0959	3.297	4.08828	4.098	11.1348	17.125	9.14945	23.474
M	TC20289 (2111bp)	0	1.1234	1.58126	2.8813	2.51864	1	2.17859	2.9923	7.36813	5.7304		L	TC17341	1	5.4301	7.23097	11.5484	7.74785	1	2.239	0.977	4.07	5.042			L	TC17341	1	1	5.4301	2.239	7.23097	0.977	11.5484	4.07	7.74785	5.042
N	TC22830 (897bp)	0	1.53343	1.69549	2.77755	2.03833	1	2.89472	3.23887	6.85687	4.1077		M	TC20289	1	2.17859	2.9923	7.36813	5.7304	1	2.092	3.251	20.952	51.162			M	TC20289	1	1	2.17859	2.092	2.9923	3.251	7.36813	20.952	5.7304	51.162
O	TC22963 (340bp)	0	1.71412	1.86287	2.84132	2.19979	1	3.28098	3.63732	7.16677	4.59412		N	TC22830	1	2.89472	3.23887	6.85687	4.1077	1	2.352	3.015	13.804	22.753			N	TC22830	1	1	2.89472	2.352	3.23887	3.015	6.85687	13.804	4.1077	22.753
p	DB752140 (496bp)	0	-1.54808	-2.74785	-3.48745	-2.92126	1	0.341965	0.148873	0.0891606	0.132012		O	TC22963	1	3.28098	3.63732	7.16677	4.59412	1	3.701	5.4	37.792	55.87			O	TC22963	1	1	3.28098	3.701	3.63732	5.4	7.16677	37.792	4.59412	55.87
q	TC15827 (3355bp)	0	-1.18473	-2.3243	-4.74197	-3.74282	1	0.439908	0.199672	0.0373701	0.0746962		p	DB752140	1	0.341965	0.148873	0.0891606	0.132012	1	0.437	0.085	0.106	0.155			p	DB752140	1	1	0.341965	0.437	0.148873	0.085	0.0891606	0.106	0.132012	0.155
r	TC17621 (919bp)	0	-1.14846	-1.34127	-2.68856	-1.80044	1	0.451108	0.394673	0.155119	0.287088		q	TC15827	1	0.439908	0.199672	0.0373701	0.0746962	1	0.448	0.097	0.025	0.215			q	TC15827	1	1	0.439908	0.448	0.199672	0.097	0.0373701	0.025	0.0746962	0.215
s	TC21748 (537bp)	0	-1.221	-1.54233	-2.76736	-1.76821	1	0.428985	0.343331	0.146873	0.293573		r	TC17621	1	0.451108	0.394673	0.155119	0.287088	1	0.587	0.344	0.155	1.423			r	TC17621	1	1	0.451108	0.587	0.394673	0.344	0.155119	0.155	0.287088	1.423
Actin	406122												s	TC21748	1	0.428985	0.343331	0.146873	0.293573	1	0.493	0.383	0.181	1.382			s	TC21748	1	1	0.428985	0.493	0.343331	0.383	0.146873	0.181	0.293573	1.382
													处理准则：1、除去3个重复中偏离交大的数值，使Ct Std Err≤0.168；2、选择Manual Ct
												Primer ID	Gene ID		Sample1/1	Samp 2/1	Samp 3/1	Samp 4/1	Samp 5/1
												A	TC14045	RNA-seq (Ratio-RPKM)	1	0.214043	0.0165658	0.00744099	0.0123944
														qRT-PCR (fold-change)	1	0.24	0	0	0
															Sample1/1	Samp 2/1	Samp 3/1	Samp 4/1	Samp 5/1
												B	TC16687	RNA-seq (Ratio-RPKM)	1	0.407727	0.34737	0.297202	0.418038
														qRT-PCR (fold-change)	1	0.78	0.5	0.48	3.91
															Sample1/1	Samp 2/1	Samp 3/1	Samp 4/1	Samp 5/1
												C	NP9548518	RNA-seq (Ratio-RPKM)	1	0.462605	0.27878	0.326666	0.354688
														qRT-PCR (fold-change)	1	0.72	0.45	0.57	5.05
															Sample1/1	Samp 2/1	Samp 3/1	Samp 4/1	Samp 5/1
												D	NP9552724	RNA-seq (Ratio-RPKM)	1	5.23677	5.25408	10.9026	10.6797
														qRT-PCR (fold-change)	1	5.86	6.44	16.15	35.77
															Sample1/1	Samp 2/1	Samp 3/1	Samp 4/1	Samp 5/1
												E	TC12464	RNA-seq (Ratio-RPKM)	1	2.47475	2.37239	5.27142	3.32925
														qRT-PCR (fold-change)	1	4.17	3.71	6.32	27.5
															Sample1/1	Samp 2/1	Samp 3/1	Samp 4/1	Samp 5/1
												G	DB731917	RNA-seq (Ratio-RPKM)	1	5.21716	6.3271	10.5259	8.57162
														qRT-PCR (fold-change)	1	2.385	1.956	7.527	4.563
															Sample1/1	Samp 2/1	Samp 3/1	Samp 4/1	Samp 5/1
												H	DB752873	RNA-seq (Ratio-RPKM)	1	5.36622	7.73312	8.58914	6.26507
														qRT-PCR (fold-change)	1	4.377	4.857	7.548	9.533
									i						Sample1/1	Samp 2/1	Samp 3/1	Samp 4/1	Samp 5/1
												I	TC12842	RNA-seq (Ratio-RPKM)	1	2.8182	4.62815	12.6837	11.2015
														qRT-PCR (fold-change)	1	3.638	6.489	30.889	130.147
															Sample1/1	Samp 2/1	Samp 3/1	Samp 4/1	Samp 5/1
												J	TC13222	RNA-seq (Ratio-RPKM)	1	2.17906	6.99068	7.69191	2.78026
														qRT-PCR (fold-change)	1	2.505	6.878	10.225	17.765
															Sample1/1	Samp 2/1	Samp 3/1	Samp 4/1	Samp 5/1
												K	TC14861	RNA-seq (Ratio-RPKM)	1	3.0959	4.08828	11.1348	9.14945
														qRT-PCR (fold-change)	1	3.297	4.098	17.125	23.474
															Sample1/1	Samp 2/1	Samp 3/1	Samp 4/1	Samp 5/1
												L	TC17341	RNA-seq (Ratio-RPKM)	1	5.4301	7.23097	11.5484	7.74785
														qRT-PCR (fold-change)	1	2.239	0.977	4.07	5.042
															Sample1/1	Samp 2/1	Samp 3/1	Samp 4/1	Samp 5/1
												M	TC20289	RNA-seq (Ratio-RPKM)	1	2.17859	2.9923	7.36813	5.7304
														qRT-PCR (fold-change)	1	2.092	3.251	20.952	51.162
															Sample1/1	Samp 2/1	Samp 3/1	Samp 4/1	Samp 5/1
												N	TC22830	RNA-seq (Ratio-RPKM)	1	2.89472	3.23887	6.85687	4.1077
														qRT-PCR (fold-change)	1	2.352	3.015	13.804	22.753
															Sample1/1	Samp 2/1	Samp 3/1	Samp 4/1	Samp 5/1
												O	TC22963	RNA-seq (Ratio-RPKM)	1	3.28098	3.63732	7.16677	4.59412
									i					qRT-PCR (fold-change)	1	3.701	5.4	37.792	55.87
															Sample1/1	Samp 2/1	Samp 3/1	Samp 4/1	Samp 5/1
									i			p	DB752140	RNA-seq (Ratio-RPKM)	1	0.341965	0.148873	0.0891606	0.132012
														qRT-PCR (fold-change)	1	0.437	0.085	0.106	0.155
															Sample1/1	Samp 2/1	Samp 3/1	Samp 4/1	Samp 5/1
												q	TC15827	RNA-seq (Ratio-RPKM)	1	0.439908	0.199672	0.0373701	0.0746962
														qRT-PCR (fold-change)	1	0.448	0.097	0.025	0.215
															Sample1/1	Samp 2/1	Samp 3/1	Samp 4/1	Samp 5/1
												r	TC17621	RNA-seq (Ratio-RPKM)	1	0.451108	0.394673	0.155119	0.287088
														qRT-PCR (fold-change)	1	0.587	0.344	0.155	1.423
															Sample1/1	Samp 2/1	Samp 3/1	Samp 4/1	Samp 5/1
												s	TC21748	RNA-seq (Ratio-RPKM)	1	0.428985	0.343331	0.146873	0.293573
														qRT-PCR (fold-change)	1	0.493	0.383	0.181	1.382
												处理准则：1、除去3个重复中偏离交大的数值，使Ct Std Err≤0.168；2、选择Manual Ct
