# Supplementary material for: Transcriptome Sequencing Analysis Reveals the Regulation of the Hypopharyngeal Glands in the Honey Bee, Apis mellifera carnica Pollmann
Source: PLoS One. 2013 Dec 10;8(12):e81001. doi: 10.1371/journal.pone.0081001 (PMC3858228; doi:10.1371/journal.pone.0081001)
Supplement: File S2 — Ribosome pathway DEGs. (XLSX) [file pone.0081001.s010.xlsx]

## Sheet: Sheet1
Ribosomes pathway
GeneID	Ribosomalproteins	Kos	Sample5 VS 1	Sample 5 VS 2	Sample 5 VS 3	Sample 5 VS 4
TC17156	S20e	K02969	-1.2	-1.3	-1.2
TC13539	L3e	K02925	-1.1	-1.6	-1.7	-1.1
TC14457	L4e	K02930	-1.3	-1.5	-1.6
TC12633	L23Ae	K02893	-1.5	-1.7	-1.8	-1.1
TC15789	L8e	K02938	-1.2	-1.5	-1.4	-1
TC17069	S15e	K02958	-1.1	-1.4	-1.6	-1.1
TC16175	L17e	K02880	-1.6	-1.8	-1.7	-1.2
TC13254	S3e	K02985:	-1.1	-1.5	-1.6	-1.1
TC16446	S11e	K02949:	-1.2	-1.4	-1.7	-1
TC13537	L23e	K02894:	-1.3	-1.3	-1.6	-1.4
TC14248	L26e	K02898:		-1.4	-1.4
TC13889	S4e	K02987:	-1.5	-1.5	-1.6
TC13425	L11e	K02868:	-1.1	-1.2	-1.2
NP9551466	S15Ae	K02957:	-1.3	-1.5	-1.5	-1.2
TC13459	L9e	K02940:	-1.1	-1.1	-1.2
TC20305	L32e	K02912:	-1.4	-1.7	-1.9	-1.7
TC13043	L19e	K02885:		-1.2	-1.4
TC14005	L5e	K02932:		-1.3	-1.2
TC12908	S2e	K02981:			-1.2
TC13694	L7e	K02937:	-1.1	-1.3	-1.1
TC13208	L27Ae	K02900:		-1	-1.4
TC21113	L34e	K02915:	-1.3	-1.5	-1.4	-1.2
TC18264	L14e	K02875:			-1.7
TC13700	S18e	K02964:	-1.3	-1.3	-1.5	-1.2
TC12931	S9e	K02997:	-1.2	-1.5	-1.6	-1.3
TC19595	L18e	K02883:	-1.2	-1.5	-1.7	-1.3
TC12791	L13Ae	K02872:	-1.1	-1.2	-1.2
TC17659	S16e	K02960:	-1	-1.1	-1.3
TC15598	S5e	K02989:	-2.8	-1.5	-2	-1.6
TC13662			-1.4
TC15037	S23e	K02973:			-1.4
TC21013	L30e	K02908:	-1.6	-1.7	-1.5	-1.2
TC14117	L7Ae	K02936:	-1.3	-1.7	-1.9	-1.2
TC18608	LP1	K02943:	-1.5	-1.8	-1.9	-1.4
TC14812	LP2	K02942:	-1	-1.1	-1.3
TC12969	LP0	K02941:	-1.1	-1.3	-1.6	-1.2
NP9553538				-1.1	-1.2
TC15317	L10Ae	K02865:	-1.5	-1.9	-1.7	-1.2
TC14916	L12e	K02870:	-1.4	-1.8	-1.9	-1.4
TC14202	SAe	K02998:	-1.5	-1.6	-1.4	-1.5
TC18734	S13e	K02953:		-1.1	-1.7	-1.1
TC14394	L10e	K02866:		-2.1	-2.1
TC12776	L13e	K02873:			-1
TC13530	L15e	K02877:		-1.1	-1.2
TC14970	L21e	K02889:	-1.1	-1.5	-1.5
TC16284	L24e	K02896:		-1.3	-1.4
TC18067	L31e	K02910:	-1.6	-1.6	-1.6	-1.3
TC17105	L35Ae	K02917:	-1.1	-1.4	-1.5	-1
TC22463	L37e	K02922:			-1.1	-1.3
TC13227	L37Ae	K02921:	-1.3	-1.2	-1.4	-1.1
TC18993	L39e	K02924:	-1	-1.3	-1.4
TC15360	L40e	K02947:	-1	-1.3	-1.7	-1.5
TC22488	L44e	K02929:		-1.9
TC12663	S6e	K02991:	-1.3	-1.4	-1.4	-1
TC12671	S8e	K02995:	-1.5	-1.6	-1.3	-1.1
TC18669	S17e	K02962:	-1.1	-1.4	-1.4	-1.2
TC13196	S19e	K02966:	-1.1	-1.4	-1.4
TC16433	S25e	K02975:	-1.1	-1.3	-1.5
TC22748	S26e	K02976:	-1	-1	-1.1
TC21703	S27e	K02978:	-1	-1.4	-1.8	-1.3
TC13979	S27Ae	K02977:	-1.1	-1.3	-1.5	-1
TC12671	S28e	K02995:	-1.5	-1.3	-1.5	-1
TC17074	S30e	K02983:	-1	-1.2	-1.5	-1.2
TC13226	L6e	K02934:		-1	-1.1
TC13577	L18Ae	K02882:	-1.1	-1.2	-1.5	-1
TC16021	L22e	K02891:	-1.4	-1.1	-1.1
TC19498	L27e	K02901:	-1.2	-1.2	-1.2
TC21122	L28e	K02903:	-1.6	-1.6	-2	-1.5
NP9546263	L29e	K02905:	-1.2	-1.2	-1.4	-1.2
NP9553436	L36e	K02920:	-1.1	-1.5	-1.5
NP9546263	L38e	K02905:	-1.2	-1.4	-1.1
TC20587	S7e	K02993:	-1.1	-1.4	-1.3	-1.1
TC15360	S10e	K02947:	-1	-1.4	-1.2
TC16751	S12e	K02951:	-1.3	-1.4	-1.6	-1.1

## Sheet: Sheet5
GeneID	Ribosomalproteins	Kos	Sample5 VS 1	Sample 5 VS 2	Sample 5 VS 3	Sample 5 VS 4	Description	GO Component	GO Function	GO Process	Blast nr
TC17156	S20e	K02969	-1.2	-1.3	-1.2		homologue to UniRef100_Q56FG0 Cluster: Ribosomal protein S20; n=1; Lysiphlebus testaceipes|Rep: Ribosomal protein S20 - Lysiphlebus testaceipes (Greenbugs aphid parastoid), complete	GO:0030529//ribonucleoprotein complex	GO:0003676//nucleic acid binding;GO:0005198//structural molecule activity	GO:0010467//gene expression	gi|307167217|gb|EFN60921.1|/9.48725e-62/40S ribosomal protein S20 [Camponotus floridanus]
TC12633	L23Ae	K02893	-1.5	-1.7	-1.8	-1.1	similar to UniRef100_Q5UAR5 Cluster: Ribosomal protein L23A; n=1; Bombyx mori|Rep: Ribosomal protein L23A - Bombyx mori (Silk moth), partial (45%)	GO:0030529//ribonucleoprotein complex	GO:0003676//nucleic acid binding;GO:0005198//structural molecule activity	GO:0010467//gene expression	gi|307178254|gb|EFN67039.1|/1.06372e-64/60S ribosomal protein L23a [Camponotus floridanus]
TC15789	L8e	K02938	-1.2	-1.5	-1.4	-1	homologue to UniRef100_Q56FH5 Cluster: Ribosomal protein L8; n=1; Lysiphlebus testaceipes|Rep: Ribosomal protein L8 - Lysiphlebus testaceipes (Greenbugs aphid parastoid), complete	GO:0030529//ribonucleoprotein complex	GO:0003723//RNA binding;GO:0005198//structural molecule activity	GO:0010467//gene expression	gi|307200174|gb|EFN80472.1|/9.94826e-138/60S ribosomal protein L8 [Harpegnathos saltator]
TC17069	S15e	K02958	-1.1	-1.4	-1.6	-1.1	homologue to UniRef100_Q56FC5 Cluster: Ribosomal protein S15 isoform A; n=1; Lysiphlebus testaceipes|Rep: Ribosomal protein S15 isoform A - Lysiphlebus testaceipes (Greenbugs aphid parastoid), complete	GO:0030529//ribonucleoprotein complex	GO:0003676//nucleic acid binding;GO:0005198//structural molecule activity	GO:0010467//gene expression	gi|307173970|gb|EFN64700.1|/9.63133e-70/40S ribosomal protein S15 [Camponotus floridanus]
TC16175	L17e	K02880	-1.6	-1.8	-1.7	-1.2	similar to UniRef100_Q56FE5 Cluster: Ribosomal protein L17 isoform B; n=1; Lysiphlebus testaceipes|Rep: Ribosomal protein L17 isoform B - Lysiphlebus testaceipes (Greenbugs aphid parastoid), complete	GO:0015934//large ribosomal subunit	GO:0005198//structural molecule activity	GO:0007052//mitotic spindle organization;GO:0010467//gene expression	gi|307181831|gb|EFN69274.1|/2.1607e-87/60S ribosomal protein L17 [Camponotus floridanus]
TC14248	L26e	K02898:		-1.4	-1.4		homologue to UniRef100_Q56FG3 Cluster: Ribosomal protein L26; n=1; Lysiphlebus testaceipes|Rep: Ribosomal protein L26 - Lysiphlebus testaceipes (Greenbugs aphid parastoid), partial (95%)	GO:0005622//intracellular	-	-	gi|307195020|gb|EFN77088.1|/1.02933e-51/60S ribosomal protein L26 [Harpegnathos saltator]
TC13700	S18e	K02964:	-1.3	-1.3	-1.5	-1.2	homologue to UniRef100_Q6EUY2 Cluster: S18e ribosomal protein; n=1; Dascillus cervinus|Rep: S18e ribosomal protein - Dascillus cervinus, complete	GO:0030529//ribonucleoprotein complex	GO:0003723//RNA binding;GO:0005198//structural molecule activity	GO:0010467//gene expression	gi|307165872|gb|EFN60227.1|/3.09396e-68/40S ribosomal protein S18 [Camponotus floridanus]
TC21013	L30e	K02908:	-1.6	-1.7	-1.5	-1.2	similar to UniRef100_Q56FK1 Cluster: Ribosomal protein L30 variant 2; n=1; Lysiphlebus testaceipes|Rep: Ribosomal protein L30 variant 2 - Lysiphlebus testaceipes (Greenbugs aphid parastoid), complete	GO:0030529//ribonucleoprotein complex	GO:0005198//structural molecule activity	GO:0010467//gene expression	gi|307203227|gb|EFN82382.1|/4.31921e-55/60S ribosomal protein L30 [Harpegnathos saltator]
TC18608	LP1	K02943:	-1.5	-1.8	-1.9	-1.4	similar to UniRef100_Q56FJ9 Cluster: Ribosomal protein P2 isoform A; n=1; Lysiphlebus testaceipes|Rep: Ribosomal protein P2 isoform A - Lysiphlebus testaceipes (Greenbugs aphid parastoid), partial (93%)	-	-	-	gi|307168136|gb|EFN61415.1|/1.44512e-26/60S acidic ribosomal protein P2 [Camponotus floridanus]
TC14812	LP2	K02942:	-1	-1.1	-1.3		similar to UniRef100_A6YPP2 Cluster: Ribosomal protein P1; n=1; Triatoma infestans|Rep: Ribosomal protein P1 - Triatoma infestans (Assassin bug), partial (93%)	GO:0005840//ribosome	-	GO:0006412//translation	gi|297591983|ref|NP_001172073.1|/8.26161e-34/60S acidic ribosomal protein P1 [Apis mellifera]
NP9553538				-1.1	-1.2		GB|XM_393683.2|XP_393683.2 similar to CG1381-PA	GO:0030529//ribonucleoprotein complex	-	-	gi|307186412|gb|EFN72046.1|/1.87843e-83/mRNA turnover protein 4-like protein [Camponotus floridanus]
TC12776	L13e	K02873:			-1		similar to UniRef100_Q56FE7 Cluster: 60S ribosomal protein L13; n=1; Lysiphlebus testaceipes|Rep: 60S ribosomal protein L13 - Lysiphlebus testaceipes (Greenbugs aphid parastoid), complete	GO:0015934//large ribosomal subunit	GO:0005198//structural molecule activity	GO:0007052//mitotic spindle organization;GO:0010467//gene expression	gi|307170044|gb|EFN62497.1|/1.2823e-104/60S ribosomal protein L13 [Camponotus floridanus]
TC22463	L37e	K02922:			-1.1	-1.3	similar to UniRef100_Q6F468 Cluster: Ribosomal protein L37; n=1; Plutella xylostella|Rep: Ribosomal protein L37 - Plutella xylostella (Diamondback moth), partial (93%)	GO:0030529//ribonucleoprotein complex	GO:0003723//RNA binding;GO:0005198//structural molecule activity;GO:0043169//cation binding	GO:0010467//gene expression	gi|307189421|gb|EFN73831.1|/5.22113e-39/60S ribosomal protein L37 [Camponotus floridanus]
TC22488	L44e	K02929:		-1.9			UniRef100_Q4GX66 Cluster: Ribosomal protein L44e; n=1; Platystomos albinus|Rep: Ribosomal protein L44e - Platystomos albinus, complete	GO:0030529//ribonucleoprotein complex	GO:0005198//structural molecule activity	GO:0010467//gene expression	gi|307181094|gb|EFN68839.1|/4.7159e-47/60S ribosomal protein L44 [Camponotus floridanus]
TC21703	S27e	K02978:	-1	-1.4	-1.8	-1.3	similar to UniRef100_Q4LAZ3 Cluster: Ribosomal protein S27e; n=1; Cicindela littoralis|Rep: Ribosomal protein S27e - Cicindela littoralis, partial (98%)	GO:0030529//ribonucleoprotein complex;GO:0044444//cytoplasmic part	GO:0005198//structural molecule activity;GO:0043169//cation binding	GO:0010467//gene expression	gi|307181134|gb|EFN68865.1|/9.32872e-44/40S ribosomal protein S27 [Camponotus floridanus]
TC13577	L18Ae	K02882:	-1.1	-1.2	-1.5	-1	homologue to UniRef100_Q56FI7 Cluster: Ribosomal protein L18a variant 1; n=1; Lysiphlebus testaceipes|Rep: Ribosomal protein L18a variant 1 - Lysiphlebus testaceipes (Greenbugs aphid parastoid), complete	GO:0030529//ribonucleoprotein complex	GO:0005198//structural molecule activity	GO:0010467//gene expression	gi|307203948|gb|EFN82855.1|/3.07135e-97/60S ribosomal protein L18a [Harpegnathos saltator]
NP9553436	L36e	K02920:	-1.1	-1.5	-1.5		GB|XM_624256.1|XP_624259.1 similar to 60S ribosomal protein L36 (Protein minute(1)1B)	GO:0030529//ribonucleoprotein complex	GO:0005198//structural molecule activity	GO:0010467//gene expression	gi|307173001|gb|EFN64143.1|/6.76605e-55/60S ribosomal protein L36 [Camponotus floridanus]
TC20587	S7e	K02993:	-1.1	-1.4	-1.3	-1.1	homologue to UniRef100_Q56FH6 Cluster: Ribosomal protein S7; n=1; Lysiphlebus testaceipes|Rep: Ribosomal protein S7 - Lysiphlebus testaceipes (Greenbugs aphid parastoid), complete	GO:0015935//small ribosomal subunit;GO:0030684//preribosome	GO:0005198//structural molecule activity	GO:0010467//gene expression;GO:0042254//ribosome biogenesis	gi|152940811|gb|ABS44870.1|/6.31052e-83/ribosomal protein S7e [Pteromalus puparum]
TC15360	S10e	K02947:	-1	-1.4	-1.2		homologue to UniRef100_Q56FF9 Cluster: Ribosomal protein S10; n=1; Lysiphlebus testaceipes|Rep: Ribosomal protein S10 - Lysiphlebus testaceipes (Greenbugs aphid parastoid), partial (95%)	GO:0030529//ribonucleoprotein complex	-	-	gi|307166392|gb|EFN60529.1|/7.8264e-66/40S ribosomal protein S10 [Camponotus floridanus]
TC16751	S12e	K02951:	-1.3	-1.4	-1.6	-1.1	similar to UniRef100_Q56FH0 Cluster: 40S ribosomal protein S12; n=1; Lysiphlebus testaceipes|Rep: 40S ribosomal protein S12 - Lysiphlebus testaceipes (Greenbugs aphid parastoid), partial (97%)	GO:0030529//ribonucleoprotein complex	GO:0005198//structural molecule activity	GO:0010467//gene expression	gi|307200661|gb|EFN80764.1|/5.42755e-75/40S ribosomal protein S12 [Harpegnathos saltator]
