# Supplementary material for: Transcriptome Sequencing Analysis Reveals the Regulation of the Hypopharyngeal Glands in the Honey Bee, Apis mellifera carnica Pollmann
Source: PLoS One. 2013 Dec 10;8(12):e81001. doi: 10.1371/journal.pone.0081001 (PMC3858228; doi:10.1371/journal.pone.0081001)
Supplement: File S3 — TOR signaling pathway DEGs. (XLSX) [file pone.0081001.s011.xlsx]

## Sheet: Sheet1
TOR signaling pathway
GeneName	Kos	GeneID	Sample 2 VS 1	Sample 3 VS 1	Sample 4 VS 1	Sample 5 VS 1
RSK	K04373:	TC13636		-1	-1.5
AKT	K04456:	TC15907		-1.1	-2.1	-1.3
PI3K	K02649:	TC13873			-1.1
mTOR	K07203:	TC20981			-1.5
TSC2	K07207:	TC14039			-1.7
		NP9546367			-1
Raptor	K07204:	TC13681			-1.1
HIF1α	K08268:	TC13160			-1.1
S6K1/2	K04688:	TC15949			-1.5	-1.1
S6	K02991:	TC12663				-1.3
